# Supplementary material for: Genome-Wide Identification and Functional Analysis of the Calcineurin B-like Protein and Calcineurin B-like Protein-Interacting Protein Kinase Gene Families in Chinese Cabbage (Brassica rapa ssp. pekinensis)
Source: Genes (Basel). 2022 Apr 28;13(5):795. doi: 10.3390/genes13050795 (PMC9140732; doi:10.3390/genes13050795)
Supplement: Supplementary file 1 [file genes-13-00795-s001.zip]

Archive with 3 entries (2 files):
- fig s table s/
- fig s table s/fig S1 .tif
- fig s table s/table S1.xlsx
