# Supplementary material for: Genome-Wide Identification and Functional Analysis of the Calcineurin B-like Protein and Calcineurin B-like Protein-Interacting Protein Kinase Gene Families in Chinese Cabbage (Brassica rapa ssp. pekinensis)
Source: Genes (Basel). 2022 Apr 28;13(5):795. doi: 10.3390/genes13050795 (PMC9140732; doi:10.3390/genes13050795)
Supplement: Supplementary file 1 [file genes-13-00795-s001.zip › fig s table s/table S1.xlsx]

## Sheet: Sheet1
BraCIPK1.1-F	AAGCAAGAAGAACATAACCAGAAGG
BraCIPK1.1-R	CTAGCTCTTGTTCCGGCGAG
BraCIPK1.2-F	GGAGACCCACCAATACCAAGG
BraCIPK1.2-R	TTCTTCAGATCCCGAAGGAGTG
BraCIPK2.1-F	AGTCCCGCATCTACTTCGTG
BraCIPK2.1-R	TAAACACCGCGACTATGGCA
BraCIPK2.2-F	GCTGATGTTTGGGCTTGTGG
BraCIPK2.2-R	GCCTCTTAGCTTCAACGGGA
BraCIPK2.3-F	CAGAGGATGGTGGAGGAGGA
BraCIPK2.3-R	TGTCCCTCCTTCAAACCACG
BraCIPK3-F	AATCGGAGGCAGCAAGTCAA
BraCIPK3-R	TGAGGGCTACAGGTTCTCCA
BraCIPK4.1-F	TCTCGCAGGTTACGTTCCTT
BraCIPK4.1-R	AGCATTGATCTTGATCTCTGGTTG
BraCIPK4.2-F	GGCACCATGACGTGGATACT
BraCIPK4.2-R	CGCCACTTCTCCACCACTAA
BraCIPK5-F	GGAAAGCGGAAGGGAGGAAA
BraCIPK5-R	CGTGCCATGACCAAACGATG
BraCIPK6.1-F	GAGAAGGTGGTGAAGGTCGG
BraCIPK6.1-R	GCCTTCCTTTGGCGACTTTG
BraCIPK6.2-F	TGAGGAAGCTGCGAGAGTTG
BraCIPK6.2-R	CTCCACTGCCAACTTCCCTT
BraCIPK6.3-F	AAGGTCCAAGAATGAGCCAGA
BraCIPK6.3-R	CAACGGCGAGAGATCAAACC
BraCIPK7.1-F	ATCGTCATGGAACTCGCCTC
BraCIPK7.1-R	ACCTTGAGGTTCCCTTCCCT
BraCIPK7.2-F	CGCTTCAGTTCTCCCACCTC
BraCIPK7.2-R	TGGAGCAATCCGTCTCGAAG
BraCIPK8-F	AGAACAATCGGGGAAGGCAC
BraCIPK8-R	CGTTTGAGGATGGTGTTGCG
BraCIPK9.1-F	TCGAGGGGTCTACCACAGAG
BraCIPK9.1-R	GCAACATAGTTCGGCGTTCC
BraCIPK9.2-F	CTCTAGCTCAAACGAGTTCAGTCT
BraCIPK9.2-R	GCCTAATGGCTTTGCGGTTT
BraCIPK10.1-F	CCAAGCGAGAACGGAGGAAG
BraCIPK10.1-R	GGTCGAACCCAGAAGACGAG
BraCIPK10.2-F	GTTCTGTTGGCTGGCTACCT
BraCIPK10.2-R	AGGGTTAGGGTCCAGCATCT
BraCIPK11.1-F	TCTCGATCATGCGCCGTTTA
BraCIPK11.1-R	GGAAATAGCGACGGCTGAGA
BraCIPK11.2-F	GGGGTTGGATCTTTCCGGTT
BraCIPK11.2-R	ACCATTTCGCCCCTCCATTT
BraCIPK12.1-F	GCCGTCTTTGGTTGTTGTGG
BraCIPK12.1-R	CAAGAAACAAACCGGCGGAG
BraCIPK12.2-F	GAAGGAGAGAACCAGCCCAC
BraCIPK12.2-R	GCCACGCTCTCGTTTGTTTT
BraCIPK13.1-F	CTTAGAGAAGGAACCGCCCG
BraCIPK13.1-R	GAGACGACGCTGAGACCAAA
BraCIPK13.2-F	GAAGGAGGACAAGGAGCGAG
BraCIPK13.2-R	TCCTCACCGTAAACTTCGCC
BraCIPK13.3-F	GAGTTGGGTCAATGCCGAGA
BraCIPK13.3-R	CAAACCTCGCTCCTTGTCCT
BraCIPK14-F	CAGAGGCTGAACAAGGGAGG
BraCIPK14-R	TTGGCGAGTTCCATGACGAA
BraCIPK15-F	GTGGAGGTAGGGAGGGAACT
BraCIPK15-R	CCGTATCTCCACCGCTCTTC
BraCIPK16-F	ACGAGACACTCCCATCTCCA
BraCIPK16-R	CTGGAAAGGTCGAAACCCGA
BraCIPK17.1-F	TGATAATCGACTTGCAGGTTTTGG
BraCIPK17.1-R	GGTCTCTGTGGAAAACTCCCT
BraCIPK17.3-F	ACTTTGGCCGACTTCCACAT
BraCIPK17.3-R	GCCGCCAGGTTTGTATCATC
BraCIPK17.4-F	AAAGCACCCAAACATCGTCAG
BraCIPK17.4-R	CCAGCGAAAGGAGGAGAGGA
BraCIPK18-F	GTCGTGTTCCTCTGGTCGTT
BraCIPK18-R	ACCTTCCTCAAACAACCCCG
BraCIPK19-F	TACGACGGAGCTAAGGTGGA
BraCIPK19-R	GGAACCATCTCGGACACCTG
BraCIPK20.1-F	TCCAGCAACTGATTGGAGCA
BraCIPK20.1-R	TCGTGTGAAGCAAGCCATCT
BraCIPK20.2-F	TGGCTTGCTACACACGACAT
BraCIPK20.2-R	GGCATCTGCACTCGCTTTTC
BraCIPK21.1-F	CAGCAGTGGATGTGTGGTCT
BraCIPK21.1-R	CGCGTTTGAGGATTTGGGTC
BraCIPK21.2-F	TGGATGTGTGGTCTTGTGGAG
BraCIPK21.2-R	CAGCAACATTTTCCCTTTGAGGA
BraCIPK22.1-F	TTTCGGACTTCGGTCTGAGC
BraCIPK22.1-R	CCGTCGTAGCCTTTCTTCGT
BraCIPK22.2-F	ACGAATCTTCTCCGCCGTTT
BraCIPK22.2-R	TAGCTTCTTCCCGCTCTCCT
BraCIPK23.1-F	TGAAGGAAGATGAGGCGAGG
BraCIPK23.1-R	TCAGAGTCCCGTTTGCATCC
BraCIPK23.2-F	CAAGGGCCAGTTAGCAGTCA
BraCIPK23.2-R	CATGGTCAGGTTCTTGTGGAA
BraCIPK23.3-F	AGGCCGCAAGGGTCAATTAG
BraCIPK23.3-R	CACCGCACCACCTTGGG
BraCIPK24-F	GGCTGCTGGTGAAACACTTG
BraCIPK24-R	CTGGCTTTGGCATTCCTTCC
BraCIPK25-F	GCTCCTCGCTGGATACCTTC
BraCIPK25-R	GAGATCAGCCTCCTCGCTTC
BraCIPK26.1-F	GTCCTCCTTGGCTCTCTCCT
BraCIPK26.1-R	TTCTCCTCGAAAACGGGTCG
BraCIPK26.2-F	TGCTAAGAACGCGGAGACAG
BraCIPK26.2-R	GCCGCACTACATTTGGATGG

## Sheet: Sheet2
BraCBL1.1-F	TCAAGAGCAGGAAGAGGGAGA
BraCBL1.1-R	TAACCCGTGCAGTCCATGTC
BraCBL1.2-F	TGTTGATCGCCCTTCTGTGT
BraCBL1.2-R	CCATCCTGATTCACGTCTGC
BraCBL2.1-F	CTCGTGCTCTCTCCGTCTTC
BraCBL2.1-R	AGATTCAGCAAGCGTAGCCA
BraCBL2.2-F	AACAATCTGGTGGCGGACTT
BraCBL2.2-R	AGCCCATCATCAATCACAGCA
BraCBL3.1-F	AGGAGTTTGCTCGTGCTCTC
BraCBL3.1-R	TTTGCTTCACCTCCTGCCTT
BraCBL3.2-F	CCGACCTGAAGAACAATCAGGA
BraCBL3.2-R	GCCAGCTGAAACCCTTCCTT
BraCBL3.3-F	CCGACCTGAAGAACAATCAGGA
BraCBL3.3-R	GCCAGCTGAAACCCTTCCTT
BraCBL4.1-F	ACCGGAAGAACCTTTTCGCT
BraCBL4.1-R	GCATTTGGATGGAAGACGCC
BraCBL4.2-F	CTCGGAAACAGGAACCGGAA
BraCBL4.2-R	GGACAGGTGCATTTGGATGG
BraCBL4.3-F	TGGAGTGATCGAGTTTGGTGA
BraCBL4.3-R	GCGCGATTACCATCTTCACTTC
BraCBL5-F	ACCAAGGACACCAAGAGACG
BraCBL5-R	GCGGAGTTCGGATGGAAAATG
BraCBL6-F	CAGGGGTCTTCCCAACCCTA
BraCBL6-R	CGGCTTTGCTGATGCTCTTG
BraCBL8-F	TTCATCCAGCGCCATGAGTT
BraCBL8-R	TGTCTGTTCGACGATGGCTT
BraCBL9.1-F	ACGCCAAGAGGTGAAGCAAA
BraCBL9.1-R	GGTCCACATCTGCATCCTCA
BraCBL9.2-F	CAGATGTGGATCGGGATGGG
BraCBL9.2-R	CGTGGTCGTTATGTCCCTCA
BraCBL10.1-F	CCGTCTTCGTGCCTTTCTTG
BraCBL10.1-R	GGGCAAGACGAGTCAGATCC
BraCBL10.2-F	CTCGTCTTGCACATGGATCTC
BraCBL10.2-R	AGCCGAAGCTCTTCCTTGTG
BraCBL10.3-F	AAGCTCCATACGGCGAGAAC
BraCBL10.3-R	GGGATGAAACACACTCAACGC
